# Supplementary material for: Identifying spatiotemporal hotspots and sources of small-middle riverine nitrogen pollution using intensive field sampling and export coefficient model
Source: PeerJ. 2026 Jul 29;14:e21512. doi: 10.7717/peerj.21512 (PMC13428541; doi:10.7717/peerj.21512)
Supplement: Supplemental Information 1 [file peerj-14-21512-s001.xlsx]

## Sheet: Sheet1
Raw data of Annualtrends of TN pollution and hydrological variations in the Dai river
Year	TN（mg/L）	Rainfall（mm）
2016	4.33	711.6
2017	3.72	425.8
2018	3.3	559.7
2019	2.33	525.5
2020	2.68	580.3
2021	5.45	1070.6
2022	6.1	811.8

## Sheet: Sheet2
Raw data of Month trends of TN pollution and hydrological variations in the Dai river
Month	TN（mg/L）	Rainfall（mm）	Runoff（m³/s）
1	5.55982	3.54286	0.227349
2	6.04054	9.2	0.210657
3	5.13911	10.5571	0.231459
4	3.37571	25.5571	0.227348
5	2.42571	45.6571	0.368763
6	1.82714	78.3143	1.09624
7	2.30429	195.314	4.10705
8	4.56571	201.143	7.60384
9	4.77	46.7429	1.95529
10	3.93143	28.1429	1.03001
11	3.63571	21.5286	0.55941
12	4.91	3.62857	0.365988
