# Supplementary material for: Identifying spatiotemporal hotspots and sources of small-middle riverine nitrogen pollution using intensive field sampling and export coefficient model
Source: PeerJ. 2026 Jul 29;14:e21512. doi: 10.7717/peerj.21512 (PMC13428541; doi:10.7717/peerj.21512)
Supplement: Supplemental Information 2 [file peerj-14-21512-s002.xlsx]

## Sheet: Sheet1
Raw data of Spatial variations of TN in the Dai rivertions in the Dai river
	TN（mg/L）
Year Monitoring Section	2021	2022
SHQ	7.63	8.93
CBL	6.66	8
DHC	5.78	8.05
NLB	5.93	7.59
DHK	5.45	6.1

## Sheet: Sheet2
Raw data of Spatial variations of TN in the Dai rivertions in the Dai river
District	River	TN（mg/L）	Routine monitoring
Funing District	Yu river	11.7
	Yu river	12.5
	Yu river	8.62
	Xidai river	9.16
	Xidai river	18.5
	Xidai river	5.54
	Sha river	3.85
	Sha river	12.6
	Sha river	10.56
	Dai river	8.41
	Dai river	5.6
	Dai river	14.2
Development Zone	Dai river	10.94	SHQ
	Dai river	10.26
	Dai river	11.6
	Dai river	9.28	CBL
	Daihecunbei river	9.16
Beidaihe District	Dai river	11.94
	Dai river	10.55	DHC
	Dai river	10.7
	Dai river	10.5
	Dai river	9.53
	Dai river	10
	Dai river	10.2	NLB
	Hedongzhai river	4.09
	Daihecunbei river	10.3
	Yanggezhuang	4.32
	Dongtuotou river	6
	Niutouya river	15.2
	Gucheng river	2.22
Beidaihexin District	Dai river	7.52	DHK
