# Supplementary material for: Identifying spatiotemporal hotspots and sources of small-middle riverine nitrogen pollution using intensive field sampling and export coefficient model
Source: PeerJ. 2026 Jul 29;14:e21512. doi: 10.7717/peerj.21512 (PMC13428541; doi:10.7717/peerj.21512)
Supplement: Supplemental Information 3 [file peerj-14-21512-s003.xlsx]

## Sheet: Sheet1
Raw data of Sources of TN pollution in the Dai river
County/District	Township/Town Name	Urban wastewater (t)		Rural wastewater (t)		Agriculture (t)	Livestock farming (t)	Aquaculture (t)	Industry (t)
		Treated	Untreated	Treated	Untreated
Funing District	Yuguan Town			5.16（-0.46~0.56）	2.53（-0.23~0.27）	3.89（-0.35~0.39）	21.64（-2.16~2.14）	0.135（-0.01~0.01）
Development Zone	Tengfei Road Subdistrict			2.56（-0.23~0.28）	0.34（-0.03~0.04）	0.49（-0.04~0.05）
	Chuanchang Road Subdistrict	0.47（-0.04~0.05）	1.33（-0.12~0.13）	2.56（-0.23~0.28）	0.8（-0.07~0.09）	0.33（-0.03~0.03）
	Total	0.47（-0.04~0.05）	1.33（-0.12~0.13）	5.12（-0.46~0.55）	1.14（-0.10~0.12）	0.82（-0.07~0.08）			0.6（0.06~0.06）
Beidaihe District	Haibin Town	0.69（-0.06~0.07）	3.27（-0.29~0.33）			0.03（-0.003~0.03）		0.007（-0.001~0.007）
	Daihe Town	2.24（-0.20~0.22）	10.59（-0.93~1.06）			0.33（-0.03~0.03）	0.81（-0.07~0.09）	0.03（-0.003~0.003）
	Niutouya Town	0.69（-0.06~0.07）	3.27（-0.29~0.33）		0.21（-0.02~0.02）	0.1（-0.01~0.01）	2.55（-0.25~0.25）	0.005
	Total	3.62（-0.32~0.36）	17.12（-1.5~1.71）		0.21（-0.02~0.02）	0.46（-0.04~0.05）	3.36（-0.32~0.34）	0.04（-0.004~0.004）
Beidaihexin District	Nandaihe Subdistrict	0.47（-0.04~0.05）	2.22（-0.19~0.22）				0
Total for the watershed area		25.23（-2.21~2.52）		14.16（-1.26~1.52）		5.16（-0.48~0.51）	25（-2.48~2.48）	0.18（-0.02~0.02）	0.6（-0.06~0.06）
Note:The values in parentheses indicate the lower and upper bounds of the Monte Carlo simulation.
