# Supplementary material for: Identifying spatiotemporal hotspots and sources of small-middle riverine nitrogen pollution using intensive field sampling and export coefficient model
Source: PeerJ. 2026 Jul 29;14:e21512. doi: 10.7717/peerj.21512 (PMC13428541; doi:10.7717/peerj.21512)
Supplement: Supplemental Information 4 [file peerj-14-21512-s004.xlsx]

## Sheet: Sheet1
Raw data of Correlations of TN pollution in the Dai river(Total nitrogen discharge to the sea and Inorganic in seawater)
Year	Inoganic nitrogen in seawater (mg/L)	Total nitrogen discharge to the sea (t/a)	Annual rainfall (mm)
2016	0.116	247.609	816.6
2017	0.057	61.7249	595.7
2018	0.059	84.6371	586.3
2019	0.06	36.032	615.5
2020	0.046	49.4445	579.4
2021	0.135	752.545	960.6
2022	0.087	422.892	715.4

## Sheet: Sheet2
Raw data of Correlations of TN pollution in the Dai river(SHQ and DHK)
Year	Month	SHQ-TN(mg/L)	DHK-TN(mg/L)
2021	4	2.44	2.77
	5	2.85	1.66
	6	0.86	1.06
	7	4.68	6.28
	8	12.8	7.9
	9	9.62	5.95
	10	11.4	9.11
	11	11.9	9.11
	12	12.1	10.86
2022	1	14.1	11.05
	2	13.2	10.39
	3	10.4	9.07
	4	9.77	6.66
	5	6.19	4.47
	6	4.55	1.73
	7		2.47
	8	4.22	5.86
	9	5.18	6.76
	10	6.12	4.4
	11	11.7	4.41
	12	10.8	5.97

## Sheet: Sheet3
Raw data of Correlations of TN pollution in the Dai river(CBL and DHK)
Year	DHK-TN(mg/L)	CBL-TN(mg/L)
2017	1.96	1.516
2018	3.299	4.75889
2019	2.32917	4.761
2020	2.68417	3.22545
2021	5.45167	6.656
2022	6.10333	8.003

## Sheet: Sheet4
Raw data of Correlations of TN pollution in the Dai river(DHC and DHK)
Year	DHK-TN(mg/L)	DHC-TN(mg/L)
2017	1.96	2.506
2018	3.299	4.07908
2019	2.32917	3.8275
2020	2.68417	3.84833
2021	5.45167	5.78
2022	6.10333	8.04583

## Sheet: Sheet5
Raw data of Correlations of TN pollution in the Dai river(NLB and DHK)
Year	DHK-TN(mg/L)	NLB-TN(mg/L)
2017	1.96	2.624
2018	3.299	3.60083
2019	2.32917	3.50833
2020	2.68417	3.22917
2021	5.45167	5.93083
2022	6.10333	7.59
